# Supplementary material for: Combined Luteolin and Indole-3-Carbinol Synergistically Constrains ERα-Positive Breast Cancer by Dual Inhibiting Estrogen Receptor Alpha and Cyclin-Dependent Kinase 4/6 Pathway in Cultured Cells and Xenograft Mice
Source: Cancers (Basel). 2021 Apr 27;13(9):2116. doi: 10.3390/cancers13092116 (PMC8123907; doi:10.3390/cancers13092116)
Supplement: Supplementary file 1 [file cancers-13-02116-s001.zip]

Archive with 1 entries (1 files):
- cancers-1165132-supplementary.pdf
